# Supplementary material for: Silene sunhangii (Caryophyllaceae), a new species from China
Source: PhytoKeys. 2019 Dec 5;135:59–69. doi: 10.3897/phytokeys.135.36426 (PMC6908523; doi:10.3897/phytokeys.135.36426)
Supplement: XML Treatment for Silene sunhangii [file phytokeys.135.36426-treatment1.xml]

<!DOCTYPE tp:taxon-treatment
  PUBLIC "-//TaxonX//DTD Taxonomic Treatment Publishing DTD v0 20100105//EN" "tax-treatment-NSO.dtd">
<tp:taxon-treatment xmlns:tp="http://www.plazi.org/taxpub"><tp:treatment-meta><kwd-group><label>Taxon classification</label><kwd><named-content xmlns:xlink="http://www.w3.org/1999/xlink" content-type="kingdom">Plantae</named-content></kwd><kwd><named-content xmlns:xlink="http://www.w3.org/1999/xlink" content-type="order">Caryophyllales</named-content></kwd><kwd><named-content xmlns:xlink="http://www.w3.org/1999/xlink" content-type="family">Caryophyllaceae</named-content></kwd></kwd-group><mixed-citation publication-type="journal"><person-group><name><surname>Lin</surname><given-names>Nan</given-names></name><name><surname>Zhang</surname><given-names>Dai-Gui</given-names></name><name><surname>Huang</surname><given-names>Xian-Han</given-names></name><name><surname>Zhang</surname><given-names>Jian-Wen</given-names></name><name><surname>Yang</surname><given-names>Jing-Yuan</given-names></name><name><surname>Tojibaev</surname><given-names>Komiljon</given-names></name><name><surname>Wang</surname><given-names>Heng-Chang</given-names></name><name><surname>Deng</surname><given-names>Tao</given-names></name></person-group><article-title><italic><tp:taxon-name><tp:taxon-name-part taxon-name-part-type="genus" reg="Silene">Silene</tp:taxon-name-part> <tp:taxon-name-part taxon-name-part-type="species" reg="sunhangii">sunhangii</tp:taxon-name-part></tp:taxon-name></italic> (<tp:taxon-name><tp:taxon-name-part taxon-name-part-type="family">Caryophyllaceae</tp:taxon-name-part></tp:taxon-name>), a new species from China</article-title><source>PhytoKeys</source><day>05</day><month>12</month><year>2019</year><volume>135</volume><fpage>59</fpage><lpage>69</lpage><pub-id pub-id-type="doi">10.3897/phytokeys.135.36426</pub-id></mixed-citation></tp:treatment-meta><tp:nomenclature><tp:taxon-name><object-id xmlns:xlink="http://www.w3.org/1999/xlink" content-type="arpha" xlink:type="simple">C8593475-D4D5-5648-A09D-ACA031454BB6</object-id>
              <tp:taxon-name-part taxon-name-part-type="genus" reg="Silene">Silene</tp:taxon-name-part>
              <tp:taxon-name-part taxon-name-part-type="species" reg="sunhangii">sunhangii</tp:taxon-name-part>
              <object-id xmlns:xlink="http://www.w3.org/1999/xlink" content-type="ipni" xlink:type="simple">urn:lsid:ipni.org:names:77203328-1</object-id>
            </tp:taxon-name><tp:taxon-authority>D.G.Zhang, T.Deng &amp; N.Lin</tp:taxon-authority><tp:taxon-status xmlns:xlink="http://www.w3.org/1999/xlink" xlink:type="simple">sp. nov.</tp:taxon-status><xref ref-type="fig" rid="F1">Figs 1</xref><xref ref-type="fig" rid="F2">, 2</xref><xref ref-type="fig" rid="F3">, 3</xref></tp:nomenclature><tp:treatment-sec sec-type="material" id="SECID0ESDAE"><title>Type.</title><p>China. Hubei Province: Shennongjia National Nature Reserve (SNNR) region, Guanmen Mountain, Alt. 1,319 m, <named-content xmlns:xlink="http://www.w3.org/1999/xlink" content-type="dwc:verbatimCoordinates" xlink:type="simple"><named-content content-type="geo-json" specific-use="{&#34;type&#34;:&#34;Point&#34;,&#34;coordinates&#34;:[110.575997,30.138000]}" id="NCID0E2DAE" xlink:type="simple">30°08'16.80"N, 110°34'33.59"E</named-content></named-content>, 1 July 2010, Dai-Gui Zhang, et al. 0622 (holotype: KUN!).</p></tp:treatment-sec><tp:treatment-sec sec-type="diagnosis" id="SECID0EAEAE"><title>Diagnosis.</title><p><italic><tp:taxon-name><tp:taxon-name-part taxon-name-part-type="genus" reg="Silene">Silene</tp:taxon-name-part> <tp:taxon-name-part taxon-name-part-type="species" reg="sunhangii">sunhangii</tp:taxon-name-part></tp:taxon-name></italic> is morphologically similar to <italic><tp:taxon-name><tp:taxon-name-part taxon-name-part-type="genus" reg="Silene">S.</tp:taxon-name-part> <tp:taxon-name-part taxon-name-part-type="species" reg="platyphylla">platyphylla</tp:taxon-name-part></tp:taxon-name></italic>, from which it differs through the root tuberous (not cylindric as <italic><tp:taxon-name><tp:taxon-name-part taxon-name-part-type="genus" reg="Silene">S.</tp:taxon-name-part> <tp:taxon-name-part taxon-name-part-type="species" reg="platyphylla">platyphylla</tp:taxon-name-part></tp:taxon-name></italic>), stems 30–80 cm tall (100 cm tall in <italic><tp:taxon-name><tp:taxon-name-part taxon-name-part-type="genus" reg="Silene">S.</tp:taxon-name-part> <tp:taxon-name-part taxon-name-part-type="species" reg="platyphylla">platyphylla</tp:taxon-name-part></tp:taxon-name></italic>), leaves elliptic (not obovate in <italic><tp:taxon-name><tp:taxon-name-part taxon-name-part-type="genus" reg="Silene">S.</tp:taxon-name-part> <tp:taxon-name-part taxon-name-part-type="species" reg="platyphylla">platyphylla</tp:taxon-name-part></tp:taxon-name></italic>), 3-veined (not 3/5 veined in <italic><tp:taxon-name><tp:taxon-name-part taxon-name-part-type="genus" reg="Silene">S.</tp:taxon-name-part> <tp:taxon-name-part taxon-name-part-type="species" reg="platyphylla">platyphylla</tp:taxon-name-part></tp:taxon-name></italic>) and glabrous (not margin ciliate as <italic><tp:taxon-name><tp:taxon-name-part taxon-name-part-type="genus" reg="Silene">S.</tp:taxon-name-part> <tp:taxon-name-part taxon-name-part-type="species" reg="platyphylla">platyphylla</tp:taxon-name-part></tp:taxon-name></italic>), flowers 35–40 mm diam. (not 20 mm in <italic><tp:taxon-name><tp:taxon-name-part taxon-name-part-type="genus" reg="Silene">S.</tp:taxon-name-part> <tp:taxon-name-part taxon-name-part-type="species" reg="platyphylla">platyphylla</tp:taxon-name-part></tp:taxon-name></italic>), petals purple to red (not white or pale red in <italic><tp:taxon-name><tp:taxon-name-part taxon-name-part-type="genus" reg="Silene">S.</tp:taxon-name-part> <tp:taxon-name-part taxon-name-part-type="species" reg="platyphylla">platyphylla</tp:taxon-name-part></tp:taxon-name></italic>), catacorolla tasseled (not elliptic or linear in <italic><tp:taxon-name><tp:taxon-name-part taxon-name-part-type="genus" reg="Silene">S.</tp:taxon-name-part> <tp:taxon-name-part taxon-name-part-type="species" reg="platyphylla">platyphylla</tp:taxon-name-part></tp:taxon-name></italic>), lobe limbs divided to 1/3 (more than 1/3 in <italic><tp:taxon-name><tp:taxon-name-part taxon-name-part-type="genus" reg="Silene">S.</tp:taxon-name-part> <tp:taxon-name-part taxon-name-part-type="species" reg="platyphylla">platyphylla</tp:taxon-name-part></tp:taxon-name></italic>).</p></tp:treatment-sec><tp:treatment-sec sec-type="description" id="SECID0E6HAE"><title>Description.</title><p>Herbs perennial. Plant with densely ciliate, tuberous roots and dichasial cymose inflorescences containing many flowers. Stems diffuse, 30–80 cm tall, much-branched, pubescent. Leaves elliptic, 4–10 × 1–5 cm, glabrous, conspicuously 3-veined. Pedicel 20–30 mm long, pubescent. Calyx tubular-clavate, ca. 1.5–2 cm long, densely hairy on veins; teeth triangulate, ciliate. Petals pale purple to red, ca. 2.5 cm long; claws exserted beyond calyx; catacorolla tasseled, limbs obovate, bifid to 1/3; lobes lanceolate, without a linear lobe or narrow tooth on each side. Stamens slightly exserted; filaments pubescent. Capsule ovoid, 10–20 mm long. Seeds dark brown, reniform, ca. 1 mm long, with lateral auricular pits (Fig. <xref ref-type="fig" rid="F2">2</xref>, <xref ref-type="fig" rid="F3">3</xref>).</p><fig id="F2" position="float" orientation="portrait"><object-id xmlns:xlink="http://www.w3.org/1999/xlink" content-type="doi" xlink:type="simple">10.3897/phytokeys.135.36426.figure2</object-id><object-id xmlns:xlink="http://www.w3.org/1999/xlink" content-type="arpha" xlink:type="simple">8AC57830-0369-55F1-B29F-E826141048E7</object-id><label>Figure 2.</label><caption><p><italic><tp:taxon-name><tp:taxon-name-part taxon-name-part-type="genus" reg="Silene">Silene</tp:taxon-name-part> <tp:taxon-name-part taxon-name-part-type="species" reg="sunhangii">sunhangii</tp:taxon-name-part></tp:taxon-name></italic> (from the holotype plant). <bold>A</bold> plant habit <bold>B</bold> plant <bold>C</bold> leaf <bold>D</bold> flower <bold>E</bold> calyx <bold>F</bold> open capsule. Scale bar: 20 cm (<bold>A, B</bold>), 1 cm (<bold>C, D, E, F</bold>).</p></caption><graphic xmlns:xlink="http://www.w3.org/1999/xlink" xlink:href="phytokeys-135-059-g002.jpg" position="float" orientation="portrait" xlink:type="simple" id="oo_362528.jpg"><uri content-type="original_file" xlink:type="simple">https://binary.pensoft.net/fig/362528</uri></graphic></fig><fig id="F3" position="float" orientation="portrait"><object-id xmlns:xlink="http://www.w3.org/1999/xlink" content-type="doi" xlink:type="simple">10.3897/phytokeys.135.36426.figure3</object-id><object-id xmlns:xlink="http://www.w3.org/1999/xlink" content-type="arpha" xlink:type="simple">F9644E90-346C-554A-BEEA-B875ACB366E5</object-id><label>Figure 3.</label><caption><p><bold>1–5</bold><italic><tp:taxon-name><tp:taxon-name-part taxon-name-part-type="genus" reg="Silene">Silene</tp:taxon-name-part> <tp:taxon-name-part taxon-name-part-type="species" reg="platyphylla">platyphylla</tp:taxon-name-part></tp:taxon-name></italic> Franchet (modified from illustration in flora of China), <bold>6–10</bold><italic><tp:taxon-name><tp:taxon-name-part taxon-name-part-type="genus" reg="Silene">Silene</tp:taxon-name-part> <tp:taxon-name-part taxon-name-part-type="species" reg="sunhangii">sunhangii</tp:taxon-name-part></tp:taxon-name></italic>, <bold>1, 6</bold> flowering branch <bold>2, 7</bold> sterile branch <bold>3, 8</bold> petal and stamen <bold>4, 9</bold> pistil <bold>5, 10</bold> root.</p></caption><graphic xmlns:xlink="http://www.w3.org/1999/xlink" xlink:href="phytokeys-135-059-g003.jpg" position="float" orientation="portrait" xlink:type="simple" id="oo_362529.jpg"><uri content-type="original_file" xlink:type="simple">https://binary.pensoft.net/fig/362529</uri></graphic></fig></tp:treatment-sec><tp:treatment-sec sec-type="phenology" id="SECID0EGLAE"><title>Phenology.</title><p>Flowering occurs from February to April, and fruiting from April to June.</p></tp:treatment-sec><tp:treatment-sec sec-type="etymology" id="SECID0ELLAE"><title>Etymology.</title><p>The new species is named in honor of Chinese botanist, Prof. Hang Sun, who has made significant contributions to the flora of China.</p></tp:treatment-sec><tp:treatment-sec sec-type="distribution" id="SECID0EQLAE"><title>Distribution, habitat and conservation status.</title><p><italic><tp:taxon-name><tp:taxon-name-part taxon-name-part-type="genus" reg="Silene">Silene</tp:taxon-name-part> <tp:taxon-name-part taxon-name-part-type="species" reg="sunhangii">sunhangii</tp:taxon-name-part></tp:taxon-name></italic> is presently known from only Hubei and Hunan provinces in central China (Fig. <xref ref-type="fig" rid="F1">1</xref>). It grows in humid and evergreen or deciduous mixed forest, from 1214–2227 m (Fig. <xref ref-type="fig" rid="F1">1</xref>). A total of three natural populations have been located, each comprising less than 100 individuals distributed over an area not exceeding 100 m<sup>2</sup>. These populations are located within the Shennongjia National Nature Reserve (Hubei province), Houhe Nature Reserve (Hubei Province) and Huping Mountains (Hunan Province), and are therefore well-protected; there are no known threats to these populations. Further field studies are needed to more authoritatively determine the geographic range and frequency of this species. In the meantime, current evidence indicates that <italic><tp:taxon-name><tp:taxon-name-part taxon-name-part-type="genus" reg="Silene">Silene</tp:taxon-name-part> <tp:taxon-name-part taxon-name-part-type="species" reg="sunhangii">sunhangii</tp:taxon-name-part></tp:taxon-name></italic> should be assigned the conservation status of “Data Deficient (DD)”, following the IUCN Red List Criteria and Categories (<xref ref-type="bibr" rid="B5">IUCN 2017</xref>).</p></tp:treatment-sec><tp:treatment-sec sec-type="Taxonomic notes" id="SECID0E1MAE"><title>Taxonomic notes.</title><p><italic><tp:taxon-name><tp:taxon-name-part taxon-name-part-type="genus" reg="Silene">Silene</tp:taxon-name-part> <tp:taxon-name-part taxon-name-part-type="species" reg="sunhangii">sunhangii</tp:taxon-name-part></tp:taxon-name></italic> is a perennial with densely ciliate, tuberous roots and dichasial cymose inflorescences containing many flowers. These characters indicate that the new species should be assigned to <tp:taxon-name><tp:taxon-name-part taxon-name-part-type="genus" reg="Silene">Silene</tp:taxon-name-part> <tp:taxon-name-part taxon-name-part-type="infraspecific-rank">sect.</tp:taxon-name-part> <tp:taxon-name-part taxon-name-part-type="section" reg="Cucubaloideae">Cucubaloideae</tp:taxon-name-part> <tp:taxon-name-part taxon-name-part-type="infraspecific-rank">subsect.</tp:taxon-name-part> <tp:taxon-name-part taxon-name-part-type="subsection" reg="Silene">Silene</tp:taxon-name-part></tp:taxon-name> Chowdhuri. It can be distinguished from all other species of <italic><tp:taxon-name><tp:taxon-name-part taxon-name-part-type="genus" reg="Silene">Silene</tp:taxon-name-part></tp:taxon-name></italic> that possess lilac to red petals through its root, stem, leaf and corolla characters as described above. Morphologically, <italic><tp:taxon-name><tp:taxon-name-part taxon-name-part-type="genus" reg="Silene">Silene</tp:taxon-name-part> <tp:taxon-name-part taxon-name-part-type="species" reg="sunhangii">sunhangii</tp:taxon-name-part></tp:taxon-name></italic> shows greatest similarities with <italic><tp:taxon-name><tp:taxon-name-part taxon-name-part-type="genus" reg="Silene">S.</tp:taxon-name-part> <tp:taxon-name-part taxon-name-part-type="species" reg="platyphylla">platyphylla</tp:taxon-name-part></tp:taxon-name></italic>. The diagnosis above enables the two species to be reliably distinguished. <italic><tp:taxon-name><tp:taxon-name-part taxon-name-part-type="genus" reg="Silene">Silene</tp:taxon-name-part> <tp:taxon-name-part taxon-name-part-type="species" reg="platyphylla">platyphylla</tp:taxon-name-part></tp:taxon-name></italic> is distributed in western Yunnan.</p></tp:treatment-sec><tp:treatment-sec><!--Section generated to contain objects referenced in tp:taxon-treatment.--><fig id="F1" position="float" orientation="portrait"><object-id xmlns:xlink="http://www.w3.org/1999/xlink" content-type="doi" xlink:type="simple">10.3897/phytokeys.135.36426.figure1</object-id><object-id xmlns:xlink="http://www.w3.org/1999/xlink" content-type="arpha" xlink:type="simple">FC6122BE-9D42-5DB2-9286-433570D879BB</object-id><label>Figure 1.</label><caption><p>Distribution map of <italic><tp:taxon-name><tp:taxon-name-part taxon-name-part-type="genus" reg="Silene">Silene</tp:taxon-name-part> <tp:taxon-name-part taxon-name-part-type="species" reg="sunhangii">sunhangii</tp:taxon-name-part></tp:taxon-name></italic>. The black dots represent locations of <italic><tp:taxon-name><tp:taxon-name-part taxon-name-part-type="genus" reg="Silene">S.</tp:taxon-name-part> <tp:taxon-name-part taxon-name-part-type="species" reg="sunhangii">sunhangii</tp:taxon-name-part></tp:taxon-name></italic>.</p></caption><graphic xmlns:xlink="http://www.w3.org/1999/xlink" xlink:href="phytokeys-135-059-g001.jpg" position="float" orientation="portrait" xlink:type="simple" id="oo_362527.jpg"><uri content-type="original_file" xlink:type="simple">https://binary.pensoft.net/fig/362527</uri></graphic></fig></tp:treatment-sec><ref-list><ref id="B5"><mixed-citation xmlns:xlink="http://www.w3.org/1999/xlink" xlink:type="simple"><institution xlink:type="simple">IUCN</institution> (<year>2017</year>) Guidelines for using the IUCN Red List Categories and Criteria, Version 13. Prepared by the Standards and Petitions Subcommittee, 108 pp. <ext-link xlink:type="simple" ext-link-type="uri" xlink:href="http://www.iucnredlist.org/documents/RedListGuidelines.pdf">http://www.iucnredlist.org/documents/RedListGuidelines.pdf</ext-link></mixed-citation></ref></ref-list></tp:taxon-treatment>
